# Supplementary material for: Inhibition of Phosphatidylinositol 3-kinase (PI3K) Signaling Synergistically Potentiates Antitumor Efficacy of Paclitaxel and Overcomes Paclitaxel-Mediated Resistance in Cervical Cancer
Source: Int J Mol Sci. 2019 Jul 10;20(14):3383. doi: 10.3390/ijms20143383 (PMC6679163; doi:10.3390/ijms20143383)
Supplement: Supplementary file 1 [file ijms-20-03383-s001.zip]

Archive with 3 entries (3 files):
- Figure S1.pdf
- Table S1.docx
- Table S2.docx
